# Supplementary material for: Data mining of high density genomic variant data for prediction of Alzheimer's disease risk
Source: BMC Med Genet. 2012 Jan 25;13:7. doi: 10.1186/1471-2350-13-7 (PMC3355044; doi:10.1186/1471-2350-13-7)
Supplement: Additional file 1 — Table SA. Complete list of 199 SNPs from logistic regression approach I with corresponding pathway, disease or biological function information which may be pertinent to AD. [file 1471-2350-13-7-S1.XLSX]

## Sheet: Sheet1
Table SA
			adjusted logistic regression										logistic regression
SNP ID	Position	CHR	UNADJ	FDR_BH	Gene	Relationship to Gene	Distance to Gene	Description	Gene	Relationship to Gene	Distance to Gene	Description	OR	STATS	Gene Pathway/function
rs7313403	2548274	12	0.0001541	0.5045	CACNA1C	intron	0	calcium channel voltage-dependent L type alpha 1C subunit	CACNA1C	intron	0	calcium channel voltage-dependent L type alpha 1C subunit	1.503	3.784	Alzheimer's, potentiation, Calcium signaling pathway, MAPK signaling [1].
rs17225222	160225189	4	0.0009528	0.6442	RAPGEF2	intron	0	Rap guanine nucleotide exchange factor (GEF) 2	RAPGEF2	intron	0	Rap guanine nucleotide exchange factor (GEF)	1.643	3.304	MAPK signaling, neurotrophin interaction. [1, 2]
rs11082824	47990198	18	0.0008548	0.6294	SKA1	downstream	69727	spindle and kinetochore associated complex subunit 1	MAPK4	upstream	96285	mitogen-activated protein kinase 4	1.376	3.334	MAPK signaling. [1]
rs4733812	128999640	8	0.0004839	0.5608	MYC	downstream	245966	v-myc myelocytomatosis viral oncogene homolog (avian)	GSDMC	downstream	1760802	gasdermin C	1.337	3.49
rs7582851	192324146	2	4.314e-05	0.3043	MYO1B	downstream	34031	myosin IB	OBFC2A	upstream	219111	oligonucleotide/oligosaccharide-binding fold containing 2A	1.933	4.09	In axons; cell signaling, tension sensing. [3, 4]
rs2623828	68695731	8	0.0003423	0.5383	CPA6	upstream	37111	carboxypeptidase A6	PREX2	upstream	168621	phosphatidylinositol-345-trisphosphate-dependent Rac exchange factor 2	1.379	3.581	PREX2, Attention Deficit Hyperactivity Disorder. CPA6, maturation of neuropeptides. [5, 6]
rs2623825	68690040	8	0.000686	0.5882			31420				174312		1.395	3.395
rs2553686	68684854	8	0.0008777	0.636			26234				179498		1.351	3.327
rs2623820	68687336	8	0.0009174	0.6408			28716				177016		1.345	3.315
rs2293637	69265278	12	0.0004452	0.5539	CPM	intron	0	carboxypeptidase M	CPM	intron	0	carboxypeptidase M	1.366	3.513	Myelin and myeling forming cells. [7]
rs7835909	82273735	8	0.0008448	0.6294	FABP5	downstream	76723	fatty acid binding protein 5 (psoriasis-associated)	PMP2	downstream	78830	peripheral myelin protein 2	1.334	3.338	FABP5, neurogenesis, differentiation, neuronal cell migration. PMP2, myelination. [8, 9]
rs1867172	171552642	4	0.0009557	0.6442	AADAT	upstream	541270	aminoadipate aminotransferase	GALNTL6	upstream	1183089	UDP-N-acetyl-alpha-D-galactosamine:polypeptide N-acetylgalactosaminyltransferase-like 6	1.355	3.303	AADAT (KATII), kynurenic acid synthesis (KYNA) in the CNS. Abnormal levels of KYNA linked to Alzheimer's, Schizophrenia, Parkinson's among others. [10]
rs2896567	10918279	11	0.0003398	0.5383	EIF4G2	upstream	87697	eukaryotic translation initiation factor 4 gamma 2	GALNTL4	downstream	374141	UDP-N-acetyl-alpha-D-galactosamine:polypeptide N-acetylgalactosaminyltransferase-like 4	2.067	3.786
rs2274978	111631665	10	0.000949	0.6442	XPNPEP1	intron	0	X-prolyl aminopeptidase (aminopeptidase P) 1 soluble	XPNPEP1	intron	0	X-prolyl aminopeptidase (aminopeptidase P) 1 soluble	1.429	3.305	Degradation and maturation of neuropeptides. [11]
rs9612484	24177511	22	0.0006081	0.5704	DERL3	intron	0	Der1-like domain family member 3	DERL3	intron	0	Der1-like domain family member 3	1.839	3.338	Degradation of misfolded or unfolded glycoproteins in the Endoplasmic Reticulum. [12]
rs4862146	179696460	4	1.173e-05	0.2026	AGA	upstream	1332869	aspartylglucosaminidase	ODZ3	upstream	3548713	odz odd Oz/ten-m homolog 3 (Drosophila)	2.126	4.383	Lysosomal breakdown of glycoproteins, glycoprotein buildup affects nerve cells in the brain. [13]
rs10520475	182231482		0.0003547	0.5383			3867891				1013691		1.697	3.572
rs816470	4828497	5	9.477e-05	0.4527	IRX1	downstream	1226980	iroquois homeobox 1	ADAMTS16	upstream	311945	ADAM metallopeptidase with thrombospondin type 1 motif 16	2.784	3.904	Gene product is a glycoprotein; neurogenesis, cell-cell interactions. [14]
rs7817227	27918057	8	3.679e-05	0.3043	C8orf80	intron	0	chromosome 8 open reading frame 80	C8orf80	CDS	0	chromosome 8 open reading frame	3.282	4.127	may be linked to Alzheimer's. [15]
rs2913719	164015195	5	6.022e-05	0.3716	MAT2B	downstream	1068853	methionine adenosyltransferase II beta	WWC1	upstream	3703869	WW and C2 domain containing 1	1.917	4.012	may be linked to Alzheimer's. [16]
rs12709669	19807071	18	0.000688	0.5882	GATA6	downstream	24580	GATA binding protein 6	CTAGE1	downstream	186501	cutaneous T-cell lymphoma-associated antigen 1	1.761	3.571
rs2454059	8398833	10	0.0008329	0.6294	GATA3	downstream	281672	GATA binding protein 3	CELF2	upstream	2648425	CUGBP Elav-like family member 2	1.3	3.342	Alzheimer's. [16]
rs4799475	35699438	18	0.0005679	0.566	CELF4	upstream	553438	CUGBP Elav-like family member 4	RPL7A	downstream	1215338	ribosomal protein L7a	1.836	3.3
rs4771333	100114230	13	0.0007777	0.622	UBAC2	downstream	75549	UBA domain containing 2	TM9SF2	upstream	39440	transmembrane 9 superfamily member 2	2.773	3.361
rs17098236	102387691	11	0.0004901	0.5608	TMEM123	upstream	63916	transmembrane protein	MMP7	downstream	3576	matrix metallopeptidase 7 (matrilysin uterine)	1.718	3.486	TMEM123 similar to MUCIN product, cell death surface receptor. [17]
rs16918915	32957353	9	0.0007462	0.6117	TMEM215	downstream	169956		APTX	downstream	15250	aprataxin	2.201	3.372	Ataxia ocular apraxia, a neurodegenerative syndrome. [18]
rs1712417	42520829	15	9.259e-05	0.4527	TMEM87A	intron	0		TMEM87A	intron	0	transmembrane protein 87A	1.882	3.909
rs4408717	228232446	2	0.0004276	0.5515	TM4SF20	intron	0	transmembrane 4 L six family member 20	TM4SF20	intron	0	transmembrane 4 L six family member	2.73	3.522	Schizophrenia, Autism. [19]
rs2843423	245228725	1	0.0008495	0.6294	EFCAB2	intron	0	EF-hand calcium binding domain 2	EFCAB2	intron	0	EF-hand calcium binding domain 2	3.307	3.714	Schizophrenia. [19]
rs1487155	32195259	8	0.0009629	0.6442	NRG1	intron	0	neuregulin 1	NRG1	intron	0	neuregulin	1.333	3.301	Axoglial signaling, key in repairing nerves after injury. Schizophrenia. [20]
rs17243042	26142765	11	6.725e-05	0.3963	LUZP2	downstream	1042561	leucine zipper protein 2	ANO3 or TMEM16	upstream	210205	anoctamin 3	1.752	3.986	Might have effect on protein synthesis in axons and dendrites. [21]
rs11029496	26315571	11	0.0004596	0.5608			1215367				37399		2.107	3.503
rs1389421	25791145	11	0.0008828	0.6362			690941				561825		1.315	3.325
rs17475512	102512488	7	0.0005978	0.5704	FBXL13	intron	0	F-box and leucine-rich repeat protein 13	FBXL13	intron	0	F-box and leucine-rich repeat protein 13	1.498	3.866
rs4853254	76750772	2	0.0002141	0.5383	C2orf3	upstream	812657	chromosome 2 open reading frame 3	LRRTM4	downstream	224911	leucine rich repeat transmembrane neuronal 4	1.932	3.957	Alzheimer's, psychiatric diseases. Interacts with neurexins , neuroligins. [22]
rs2144834	94773634	14	0.0005874	0.5704	SERPINA6	intron	0	(alpha-1 antiproteinase antitrypsin)	SERPINA6	intron	0	(alpha-1 antiproteinase antitrypsin)	1.389	3.785	Regulation of glucocorticoid stress response. [23]
rs11171021	55083349	12	0.0001367	0.5021	MUCL1	upstream	164949	mucin-like 1	DCD	upstream	41072	dermcidin	2.069	3.814	Neural cell survival under stress. [24]
rs2517509	31030224	6	4.934e-06	0.1386	MUC21	downstream	72544	mucin 21 cell surface associated	C6orf15	downstream	48775	chromosome 6 open reading frame 15	3.137	4.568	MUC21, codes for a glycoprotein, cell-adhesion prevention in trachea, esophagus, vagina. Prevents cell-cell interaction of integrins (ITGB1). [25]
rs3765214	126071380	8	0.0003318	0.5383	KIAA0196	intron	0	strumpellin	KIAA0196	intron	0	strumpellin	1.803	3.347	Spastic paraplegia (upper motoneuron lessions); disturbed actin function in membrane organization and trafficking. Paget disease of bone and frontotemporal dementia. [26]
rs1806627	42157655	2	0.0001536	0.5045	SLC8A1	upstream	1418080	solute carrier family 8 (sodium/calcium exchanger) member 1	PKDCC	upstream	117504	protein kinase domain containing cytoplasmic homolog (mouse)	1.416	3.334
rs41412544	234298758	1	0.0006554	0.5849	SLC35F3	intron	0	solute carrier family 35 member F3	SLC35F3	intron	0	solute carrier family 35 member	2.328	3.461
rs2956574	36498183	5	0.0006391	0.5847	RANBP3L	upstream	196179	RAN binding protein 3-like	SLC1A3	upstream	108273	solute carrier family 1 (glial high affinity glutamate transporter) member 3	3.678	3.353	Episodic Ataxia by dysfunctional reupatake of glutamate. [27]
rs7905405	61385195	10	0.0005639	0.566	FAM13C	upstream	262534	family with sequence similarity	SLC16A9	downstream	25327	solute carrier family 16 member 9 (monocarboxylic acid transporter 9)	1.866	3.448
rs1978894	137538931	8	0.0007039	0.5958	KHDRBS3	downstream	879093	KH domain containing RNA binding signal transduction assoc. 3	FAM135B	downstream	1603334	family with sequence similarity 135 member B	2.692	4.053
rs12256576	74934314	10	0.000487	0.5608	FAM149B1	intron	0	family with sequence similarity	FAM149B1	intron	0	family with sequence similarity	1.825	3.488
rs7893839	86285399	10	0.0002898	0.5383	FAM190B	downstream	7123		GRID1	downstream	1073912	glutamate receptor ionotropic delta 1	1.525	3.624
rs475093	43616337	1	4.118e-05	0.3043	FAM183A	intron	0		FAM183A	intron	0	family with sequence similarity 183 member A	2.145	4.101
rs12924838	6197835	16	0.0007746	0.622	FAM86A	upstream	1050026		A2BP1	upstream	1184915	ataxin 2-binding protein 1	1.357	3.362	Autism. Interacts with SCA2, locus linked to Ataxia type 2. [29]
rs3845973	60027906	3	0.0005232	0.561	FHIT	intron	0	fragile histidine triad gene	FHIT	intron	0	fragile histidine triad gene	1.719	3.293	Autism. [29]
rs11218016	120694754	11	0.0002101	0.5383	GRIK4	intron	0	glutamate receptor ionotropic kainate 4	GRIK4	intron	0	glutamate receptor ionotropic kainate	1.653	3.498	Synaptic plasticity. [28]
rs10895889	105865432	11	0.0004434	0.5539	GRIA4	downstream	12613	glutamate receptor ionotrophic AMPA 4	KIAA1826	downstream	13197	KIAA1826	1.324	3.583
rs910171	39018874	6	0.0002509	0.5383	GLP1R	intron	0	glucagon-like peptide 1 receptor	GLP1R	intron	0	glucagon-like peptide 1 receptor	2.999	3.768	Learning, protection of neurons. [30]
rs10902938	125264527	10	0.0002556	0.5383	BUB3	downstream	339641	budding uninhibited by benzimidazoles 3 homolog (yeast)	GPR26	upstream	161343	G protein-coupled receptor 26	1.34	3.657	G protein coupled receptors mediate response to hormones, neurotransmitters, and environmental stimuli. PPP1R3A, Alzheimer's (1 study) [16, 31]
rs6598210	132097916	12	0.0003204	0.5383	GPR133	downstream	471910	G protein-coupled receptor	SFRS8	upstream	97718	splicing factor arginine/serine-rich 8 (suppressor-of-white-apricot homolog Drosophila)	1.361	3.598
rs12119878	9218721	1	0.0005531	0.5645	GPR157	upstream	29492		H6PD	upstream	76141	hexose-6-phosphate dehydrogenase (glucose 1-dehydrogenase)	1.336	3.454
rs10248657	112986019	7	3.432e-05	0.3043	GPR85	upstream	258186		PPP1R3A	downstream	530812	protein phosphatase 1 regulatory (inhibitor) subunit 3A	1.51	4.143
rs4568	24760009	14	0.0008845	0.6362	DHRS1	intron	0	dehydrogenase/reductase (SDR family) member 1	DHRS1	intron	0	dehydrogenase/reductase (SDR family) member 1	1.362	3.325
rs12892579	24759102	14	0.0005644	0.566		downstream	701		RABGGTA	upstream	18299	Rab geranylgeranyltransferase alpha subunit	1.314	3.448
rs4255570	117585918	11	0.0003801	0.5383	DSCAML1	intron	0	Down syndrome Cell adhesion molecule like 1	DSCAML1	intron	0	Down syndrome Cell adhesion molecule like	2.403	3.554	DSCAML1, DSCAM, Axon guidance, synaptic adhesion. DSCAML1 flanks BACE1. BACE2, Alzheimer's (1 study) [16, 32, 33]
rs9982394	42281364	21	4.273e-05	0.3043	DSCAM	upstream	62299	Down syndrome Cell adhesion molecule	BACE2	upstream	258363	beta-site APP-cleaving enzyme 2	1.396	4.092
rs953625	53876381	1	0.0001326	0.5021	LRP8	upstream	82560	low density lipoprotein receptor-related protein 8 APOE receptor	DMRTB1	upstream	48690	DMRT-like family B with proline-rich C-terminal 1	1.354	3.822	Alzheimer's (1 study). [16]
rs2330995	25641025	22	0.00082	0.6277	CRYBB2	downstream	13189	crystallin beta B2	LRP5L	downstream	106362	low density lipoprotein receptor-related protein 5-like	1.302	3.346
rs16892852	120613246	8	0.0002147	0.5383	ENPP2	intron	0	ectonucleotide pyrophosphatase/phosphodiesterase 2	ENPP2	intron	0	ectonucleotide pyrophosphatase/phosphodiesterase 2	3.139	3.701	Gene product produces LPA; signaling in neuronal differentiation. [34]
rs3795685	26601385	1	0.0007386	0.6103	CCDC21	intron	0	coiled-coil domain containing	CCDC21	intron	0	coiled-coil domain containing	1.325	3.375	CCDC3 expressed in endothilial , fat cells. [35]
rs12268054	12952236	10	0.0003425	0.5383	CCDC3				CCDC3				1.448	3.581
rs11612180	119946376	12	0.000515	0.561	CCDC60				CCDC60				2.263	3.473
rs1429327	57216589	2	0.0002576	0.5383	CCDC85A	downstream	603281		VRK2	upstream	918196	vaccinia related kinase 2	1.329	3.655	Response to IL-1β of different signaling pathways through the JIP1-JNK complex. IL-1β linked to Alzheimer's. [36]
rs7079141	68223733	10	0.0005142	0.561	CTNNA3/VR22	intron	0	catenin (cadherin-associated protein) alpha 3	CTNNA3/VR22	intron	0	catenin (cadherin-associated protein) alpha 3	1.363	3.473	Alzheimer's (4 studies), Adherens junction, Immune response. [1, 16]
rs10996618	67492595	10	1.193e-05	0.2026	REEP3	downstream	2107714	receptor accessory protein 3		downstream	187123		2.026	4.379
rs8061762	50932584	16	0.0008575	0.6294	CYLD	downstream	96738	cylindromatosis (turban tumor syndrome)	SALL1	downstream	237301	sal-like 1 (Drosophila)	1.931	3.334	Immune response. [1]
rs1950636	103378665	14	0.0002294	0.5383	TRAF3	downstream	6037	TNF receptor-associated factor 3	AMN	upstream	10338	amnionless homolog (mouse)	1.765	3.684	Inmune response. [1]
rs867302	117705369	1	0.0008404	0.6294	VTCN1	intron	0	V-set domain containing T cell activation inhibitor 1	VTCN1	intron	0	V-set domain containing T cell activation inhibitor	1.693	3.339
rs10754339	117690272	1	0.0001422	0.5045						3UTR			1.687	3.804
rs9398855	128172019	6	2.25e-06	0.08783	THEMIS	intron	0	thymocyte selection associated	THEMIS	intron	0	thymocyte selection associated	2.135	4.73	Immune response. [37]
rs3760114	11352524	16	0.0007987	0.6262	SOCS1	upstream	2488	suppressor of cytokine signaling 1	TNP2	downstream	9189	transition protein 2 (during histone to protamine replacement)	1.624	3.565	Immune response. [38]
rs11176107	66654437	12	0.0005043	0.561	IRAK3	downstream	6045	interleukin-1 receptor-associated kinase 3	HELB	upstream	41922	helicase (DNA) B	1.678	3.478
rs16923249	5592145	9	0.000153	0.5045	PDCD1LG2	downstream	20893	programmed cell death 1 ligand 2	KIAA1432	upstream	37181	KIAA1432	1.301	3.336	Inmune response, interaction with antigen presenting cells. [39]
rs17168967	135050965	5	0.0003619	0.5383	CXCL14	upstream	136279	chemokine (C-X-C motif) ligand 14	LOC153328	upstream	119450	mitochondrial carrier protein-like	1.402	3.566	Immune response. [1]
rs746767	220958959	1	0.0001648	0.5097	MOSC2	downstream	809	MOCO sulphurase C-terminal domain containing 2	MOSC1	upstream	1141	MOCO sulphurase C-terminal domain containing 1	1.336	3.534
rs573399	54265847	18	0.0004202	0.5491	TXNL1	intron	0	thioredoxin-like 1	TCF4/TCF7L2	upstream	1009987	transcription factor 4	1.434	3.527	Alzheimer's (-) [16]
rs6738544	191989356	2	0.0003702	0.5383	STAT4	intron	0	signal transducer and activator of transcription 4	STAT4	intron	0	signal transducer and activator of transcription 4	1.361	3.414	Negative regulation of the Signal Transducer and Activator of Transcription signaling; important in Inmune response. [40]
rs12436885	76101386	14	0.0001315	0.5021	FLVCR2	intron	0	feline leukemia virus subgroup C cellular receptor family member 2	FLVCR2	intron	0	feline leukemia virus subgroup C cellular receptor family member 2	1.824	3.824	Brain vascular endothelial cells development, first gene associated with Fowler syndrome. [41]
rs1326141	43903277	6	0.0006524	0.5847	VEGFA	downstream	149053	vascular endothelial growth factor A	MRPL14	downstream	177916	mitochondrial ribosomal protein L14	1.508	3.672	POEMS syndrome, peripheral nerve damage. [42]
rs10873266	74685613	14	0.0002885	0.5383	LIN52	downstream	18496	lin-52 homolog (C. elegans)	VSX2	upstream	20561	visual system homeobox 2	1.332	3.702
rs2328075	16753879	20	0.0007887	0.622	OTOR	downstream	21070	otoraplin	PCSK2	upstream	453756	proprotein convertase subtilisin/kexin type 2	1.558	3.343
rs6784615	52506426	3	7.16e-07	0.04472	NISCH	intron	0	nischarin	NISCH	intron	0	nischarin	2.206	4.957	Interaction with PAK4 to decrase phosphorylation of LIMK1. LIMK1, neuronal migration and axon/dendrite outgrowth. [43]
rs10865972	52491447	3	0.0004313	0.5515									1.879	3.52
rs4687619	52518786	3	0.0004561	0.5608									1.938	3.505
rs9855470	52493275	3	7.14e-05	0.4055									2.126	3.972
rs6445486	52506491	3	0.0003125	0.5383									1.932	3.605
rs6810027	52524574	3	0.0007222	0.6047									1.896	3.381
rs2276549	29541104	2	0.0006006	0.5704	ALK	intron	0	anaplastic lymphoma receptor tyrosine kinase	ALK	intron	0	anaplastic lymphoma receptor tyrosine kinase	1.357	3.431	Brain development. [44]
rs6664184	176876916	1	0.0003826	0.5383	ASTN1	intron	0	astrotactin 1	ASTN1	intron	0	astrotactin 1	1.36	3.552	Schizophrenia, Autism. Glial guided migration. [45]
rs17790961	34925963	7	0.0004683	0.5608	NPSR1	downstream	8019	neuropeptide S receptor 1	DPY19L1	downstream	42524	dpy-19-like 1 (C. elegans)	1.318	3.457
rs4351927	92983668	13	0.0005477	0.5644	GPC5	intron	0	glypican 5	GPC5	intron	0	glypican5	1.392	3.342	Neuronal growth , repair through interaction with growth factors, chemokines , extracellular matrix proteins, Multiple Sclerosis. [46]
rs123598	52435860	3	0.0009314	0.6434	BAP1	intron	0	BRCA1 associated protein-1 (ubiquitin carboxy-terminal hydrolase)	BAP1	3UTR	0	BRCA1 associated protein-1 (ubiquitin carboxy-terminal hydrolase)	1.961	3.31
rs17173096	151043221	7	0.0005108	0.561	NUB1	intron	0	negative regulator of ubiquitin-like proteins 1	NUB1	intron	0	negative regulator of ubiquitin-like proteins	2.199	3.475	Targets synphilin-1 for proteasome degradation. Synphilin-1 linked to Parkinson's. [47]
rs2834341	35384821	21	0.0008165	0.6271	ATP5O	upstream	96537	ATP synthase H+ transporting mitochondrial F1 complex O subunit	MRPS6	upstream	61001	mitochondrial ribosomal protein S6	1.458	3.347	Oxidative phosphorylation, glucose metabolism. [48]
rs4560384	46889878	4	0.0001737	0.5119	COX7B2	upstream	11123	cytochrome c oxidase subunit VIIb2	GABRA4	downstream	31038	gamma-aminobutyric acid (GABA) A receptor alpha 4	1.342	3.755	COX7B2, Alzheimer's, mitochondrial dysfunction, Huntington's, Parkison's, oxidative phosphorylation. GABRA4, inhibitory neuro communication, Autism. [1, 49]
rs13109080	46886576	4	0.0005648	0.566			7821				34340		1.312	3.448
rs249153	95324389	12	4.132e-06	0.129	TMCC3	upstream	280065	transmembrane and coiled-coil domain family 3	NDUFA12	downstream	40719	NADH dehydrogenase (ubiquinone) 1 alpha subcomplex 12	1.624	4.605	Alzheimer's, Parkinson's, Hungtinton's, oxidative phosphorylation. [1]
rs249154	95324556	12	4.423e-05	0.3043			280232				40552		1.527	4.084
rs2739771	25446356	15	0.0001893	0.5322	SNRPN	downstream	222626	small nuclear ribonucleoprotein polypeptide N	UBE3A	downstream	136039	ubiquitin protein ligase E3A	3.188	3.733	Angelman syndrome , Autism. Excitatory synapse development. [50, 51]
rs1477599	25330302	15	0.0003271	0.5383			106572				252093		2.213	3.593
rs7691439	143444109	4	0.0002444	0.5383	INPP4B	upstream	60203	inositol polyphosphate-4-phosphatase type II 105kDa	USP38	upstream	661960	ubiquitin specific peptidase 38	1.788	3.601
rs7174305	74728998	15	0.0009672	0.6442	SEMA7A	upstream	2698	semaphorin 7A	UBL7	downstream	9319	ubiquitin-like 7 (bone marrow stromal cell-derived)	1.38	3.409	Axon guidance, function mediated by Plexins, cardiac and skeletal development, tumor growth, and metastasis, Immune response. [52]
rs779140	116261466	5	0.0008573	0.6294	SEMA6A	upstream	350915	semaphorin 6A	DTWD2	downstream	1911112	DTW domain containing 2	1.315	3.388
rs16918336	19489179	10	0.0001645	0.5097	ARL5B	downstream	518611	ADP-ribosylation factor-like 5B	PLXDC2	upstream	615988	plexin domain containing 2	1.509	3.768	Alzheimer's (1 study) [16]
rs3773506	142431000	3	0.0003013	0.5383	PLS1	intron	0	plastin 1	PLS1	intron	0	plastin 1	2.062	3.614	Actin binding, expressed at high levels in the small intestine where digestion of lipids, proteins, and carbohydrates takes place. [53]
rs7638338	142334730	3	0.000364	0.5383									1.49	3.565
rs6800573	142345817	3	0.0005494	0.5644									1.471	3.455
rs1523516	142435013	3	0.0002155	0.5383		downstream	2507		TRPC1	upstream	7997	transient receptor potential cation channel subfamily C member 1	2.116	3.7	Calcium signaling pathway. [1]
rs10453111	73278563	8	0.0003635	0.5383	TRPA1	upstream	290744	transient receptor potential cation channel subfamily A member 1	KCNB2	upstream	201406	potassium voltage-gated channel Shab-related subfamily member 2	1.46	3.588
rs17815869	31465831	15	0.0003173	0.5383	TRPM1	upstream	71921	transient receptor potential cation channel subfamily M member 1	KLF13	upstream	153226	Kruppel-like factor 13	1.563	3.433	Cholesterol homeostasis, repression of low density lipoprotein receptor. [54]
rs7537266	238391155	1	4.239e-05	0.3043	ZP4	upstream	337061	zona pellucida glycoprotein 4	CHRM3	upstream	1404340	cholinergic receptor muscarinic 3	1.456	4.094	Calcium signaling pathway. [1]
rs7097398	91811238	10	3.706e-05	0.3043	KIF20B	downstream	276542	kinesin family member 20B	HTR7	downstream	689341	5-hydroxytryptamine (serotonin) receptor 7 (adenylate cyclase-coupled)	2.869	4.125	Calcium signaling pathway. [1]
rs6555483	7681207	5	0.0009194	0.6408	ADCY2	intron	0	adenylate cyclase 2 (brain)	ADCY2	intron	0	adenylate cyclase 2 (brain)	1.451	3.314	Calcium signaling pathway, chemokine signaling, gap-junction, Immune Response, Alzheimer's [1]
rs12660057	174223234	5	0.0009664	0.6442	MSX2	downstream	65332	msh homeobox 2	DRD1	downstream	644440	dopamine receptor D1	1.399	3.3	Calcium signaling pathway, gap-junction. [1]
rs17126808	18414060	8	4.575e-05	0.3043	PSD3	intron	0	pleckstrin and Sec7 domain containing 3	PSD3	intron	0	pleckstrin and Sec7 domain containing 3	3.673	4.076	Synaptic function , neuronal plasticity, down-regulated in Alzheimer's. [55]
rs17009592	21831668	3	0.0001094	0.4765	ZNF385D	upstream	38741	zinc finger protein	UBE2E2	upstream	1412842	ubiquitin-conjugating enzyme E2E 2 (UBC4/5 homolog yeast)	1.95	3.869
rs6013406	50775771	20	0.0003818	0.5383	ZFP64	intron	0	zinc finger protein 64 homolog (mouse)	ZFP64	intron	0	zinc finger protein 64 homolog (mouse)	1.811	3.552
rs6091465	50788017	20	0.0004333	0.5515									1.318	3.519
rs6018425	45989730	20	0.0003395	0.5383	ZMYND8	upstream	4280	zinc finger MYND-type containing 8	NCOA3	upstream	140915	nuclear receptor coactivator 3	1.426	3.583
rs17203361	20725113	3	6.069e-05	0.3716	SGOL1	upstream	497329	shugoshin-like 1 (S. pombe)	ZNF385D	downstream	734801	zinc finger protein 385D	1.4	4.01
rs10871528	73770472	18	0.0001187	0.4943	TSHZ1	downstream	768567	teashirt zinc finger homeobox 1	ZNF516	downstream	301146	zinc finger protein 516	1.486	3.849	TSHZ1, embryo forebrain development. ZNF516, gene regulation, Golgi maintenance, synaptic ribbon formation by contacting C terminal binding proteins CtBPs. [56, 57]
rs1857977	73747160	18	0.0001443	0.5045			745255				324458		1.434	3.801
rs41465648	73761494	18	0.0002454	0.5383			759589				310124		1.555	3.667
rs12458310	73744784	18	0.0002658	0.5383			742879				326834		1.428	3.647
rs1653115	73745200	18	0.0003314	0.5383			743295				326418		1.434	3.589
rs3883884	76901270	3	0.000518	0.561	ZNF717	upstream	1067015	zinc finger protein 717	ROBO2	upstream	187766	roundabout Axon guidance receptor homolog 2 (Drosophila)	1.452	3.471	Axon guidance. [1]
rs8177113	142554845	7	0.0006303	0.5847	EPHB6	intron	0	EPH receptor B6	EPHB6	intron	0	EPH receptor B6	1.805	3.418
rs6508182	50509480	18	0.0001302	0.5021	DCC	intron	0	deleted in colorectal carcinoma	DCC	intron	0	deleted in colorectal carcinoma	1.42	3.826	Axon guidance, CNS development. [1, 58]
rs9962633	50511466	18	0.0001365	0.5021									1.436	3.814
rs7504750	50547640	18	0.0004634	0.5608									1.376	3.501
rs16955109	81385041	16	0.0003682	0.5383	GAN	intron	0	gigaxonin	GAN	intron	0	gigaxonin	1.795	3.562	Axonal structure and neuronal maintenance. MAP1B-LC accumulation with defective gigaxonin. [59]
rs1943593	37752777	18	0.0002437	0.5383	RPL7A	upstream	837121	ribosomal protein L7a	PIK3C3	upstream	1782393	phosphoinositide-3-kinase class 3	1.494	3.669	Autophagy, phagosome. [1]
rs2506135	33465037	10	0.0004913	0.5608	NRP1	downstream	1382	neuropilin 1	ITGB1	upstream	217744	integrin beta 1 (fibronectin receptor beta polypeptide antigen CD29 includes MDF2 MSK12)	1.36	3.485	Axon guidance, Cell adhesion, phagosome, Immune response. [1]
rs3784334	68610384	15	0.0008436	0.6294	ITGA11	intron	0	integrin alpha	ITGA11	intron	0	integrin alpha	2.139	3.512
rs267526	37516136	3	0.0003554	0.5383	ITGA9	intron	0	integrin alpha 9	ITGA9	intron	0	integrin alpha	1.319	3.571	Cell adhesion. [1]
rs1523355	50328062	2	0.0003318	0.5383	NRXN1	intron	0	neurexin 1	NRXN1	intron	0	neurexin 1	1.337	3.589	Synaptic cell adhesion, Schizophrenia, Autism. Interacts with LRRTMs. [60]
rs6739534	51702265	2	0.0004954	0.5608		upstream	442591		ASB3	downstream	2194852	ankyrin repeat and SOCS box-containing 3	1.71	3.483
rs6593919	204926683	1	0.0003969	0.5393	NFASC	intron	0	neurofascin homolog (chicken)	NFASC	intron	0	neurofascin homolog (chicken)	1.879	3.542	Cell adhesion. [1]
rs2515294	115433453	11	0.0008036	0.6262	CADM1	upstream	58341	Cell adhesion molecule 1	BUD13	downstream	1185432	BUD13 homolog (S. cerevisiae)	1.306	3.352	Cell adhesion, regulation of synapse number and plasticity of excitatory synapses. [61]
rs2122339	27694189	4	3.803e-05	0.3043	STIM2	downstream	667186	stromal interaction molecule 2	PCDH7	upstream	3027847	protocadherin 7	3.187	4.119	Cell adhesion , cell-cell interaction. [62]
rs41461248	35571858	4	0.0006809	0.5882	PCDH7	downstream	4427387	protocadherin 7	ARAP2	downstream	495767	ArfGAP with RhoGAP domain ankyrin repeat and PH domain 2	2.833	3.397
rs10933793	104572458	3	0.0009134	0.6408	ZPLD1	downstream	2373773	zona pellucida-like domain containing 1	ALCAM	upstream	513294	activated leukocyte Cell adhesion molecule	1.545	3.316	Cell adhesion, neurogenesis, leukocyte migration into the CNS. [63]
rs9937444	56543558	16	0.0003643	0.5383	BBS2	intron	0	Bardet-Biedl syndrome 2	BBS2	intron	0	Bardet-Biedl syndrome 2	1.346	3.565	Mental retardation. [64]
rs370151	56561494	16	0.0003594	0.5383		upstream	7299		MT4	upstream	37466	metallothionein 4	1.347	3.568
rs1378343	15112646	4	8.303e-05	0.4456	CPEB2	downstream	40873	cytoplasmic polyadenylation element binding protein 2	C1QTNF7	upstream	228913	C1q and tumor necrosis factor related protein 7	1.737	3.935	Conduct disorder in children. [65]
rs313142	127531669	4	0.0009198	0.6408	FAT4	downstream	1117582	FAT tumor suppressor homolog 4 (Drosophila)	INTU	upstream	1022450	inturned planar cell polarity effector homolog (Drosophila)	2.584	3.314	Interaction with ANK3, a Bipolar Disorder risk locus. [66]
rs13109660	55970680	4	0.0003504	0.5383	KDR	intron	0	kinase insert domain receptor (a type III receptor tyrosine kinase)	KDR	intron	0	kinase insert domain receptor (a type III receptor tyrosine kinase)	1.351	3.575	Endocytosis. [1]
rs4356530	5157815	17	8.591e-07	0.04472	ZNF594	upstream	62637	zinc finger protein 594	RABEP1	upstream	27742	rabaptin RAB GTPase binding effector protein 1	2.206	4.921
rs11131794	168660101	4	0.0003391	0.5383	SPOCK3	upstream	504360	sparc/osteonectin cwcv and kazal-like domains proteoglycan (testican) 3	ANXA10	upstream	353605	annexin A10	1.407	3.583	Endocytosis, anti-coagulation, exocytosis, immunosuppression, differentiation, proliferation, , inhibition of calcium channels. [67]
rs12511498	168653597	4	0.0008983	0.6408			497856				360109		1.39	3.321
rs7585710	10905307	2	0.0001286	0.5021	ATP6V1C2	intron	0	ATPase H+ transporting lysosomal 42kDa V1 subunit C2	ATP6V1C2	intron	0	ATPase H+ transporting lysosomal 42kDa V1 subunit C2	3.375	3.829	Endocytosis. [1]
rs6747871	149866880	2	0.0002043	0.5383	KIF5C	intron	0	kinesin family member 5C	KIF5C	intron	0	kinesin family member 5C	1.483	3.333
rs2140641	109510346	7	0.0002298	0.5383	DNAJB9	downstream	1295052	DnaJ (Hsp40) homolog subfamily B member 9	IMMP2L	downstream	792763	IMP2 inner mitochondrial membrane peptidase-like (S. cerevisiae)	1.286	3.293
rs6576888	87746317	1	0.0003338	0.5383	HS2ST1	downstream	170636	heparan sulfate 2-O-sulfotransferase 1	LMO4	upstream	47833	LIM domain only 4	1.309	3.394
rs7689225	16435630	4	0.0003021	0.5383	TAPT1	upstream	207469	transmembrane anterior posterior transformation 1	LDB2	downstream	67533	LIM domain binding 2	1.332	3.613
rs16842422	198099990	1	1.801e-05	0.2549	LHX9	downstream	195382	LIM homeobox 9	NEK7	upstream	26130	NIMA (never in mitosis gene a)-related kinase 7	2.094	4.288
rs16842389	198079544	1	0.0006325	0.5847			174936				46576		1.454	3.417
rs12711551	122163006	2	0.0007854	0.622	CLASP1	intron	0	cytoplasmic linker associated protein 1	CLASP1	intron	0	cytoplasmic linker associated protein 1	1.749	3.358
rs6760211	122300455	2	0.0009329	0.6434									1.736	3.31
rs572034	125635649	11	0.0003518	0.5383	PATE1	downstream	15907	prostate and testis expressed 1	PATE2/PATEM	downstream	10408	prostate and testis expressed 2	2.026	3.574	Reproductive and neural physiology. [68]
rs488340	125635018	11	0.0004888	0.5608			15276				11039		1.914	3.487
rs543165	125635099	11	0.0007189	0.6036			15357				10958		1.948	3.382
rs11170573	53915836	12	0.0007828	0.622	ATF7	intron	0	activating transcription factor 7	ATF7	intron	0	activating transcription factor 7	2.773	3.359	Alzheimer's. [69]
rs17526457	25599200	3	0.0003875	0.5393	RARB	intron	0	retinoic acid receptor beta	RARB	intron	0	retinoic acid receptor beta	2.077	3.548	Neural tube defect, meningomyelocele. [70]
rs1002514	95425229	15	0.000782	0.622	MCTP2	downstream	401597	multiple C2 domains transmembrane 2	NR2F2	upstream	1443927	nuclear receptor subfamily 2 group F member 2	1.623	3.359	Upregulation of p53 tumor-supressor protein together with 6 other genes. p53, cell growth arrest and apoptosis initiation. [71]
rs12440690	96198388	15	0.0008468	0.6294			1174756				670768		1.867	3.337
rs7092445	74921992	10	0.0008172	0.6271	ECD	intron	0	ecdysoneless homolog (Drosophila)	ECD	intron	0	ecdysoneless homolog (Drosophila)	2.278	3.589
rs7079348	78072389	10	0.0001114	0.4765	C10orf11	intron	0	chromosome 10 open reading frame 11	C10orf11	intron	0	chromosome 10 open reading frame	5.341	3.864
rs1189138	56886179	14	0.0005772	0.5673	PELI2	downstream	117935	pellino homolog 2 (Drosophila)	C14orf101	upstream	160331	chromosome 14 open reading frame 101	1.338	3.442
rs736939	56890058	14	0.0007808	0.622			121814				156452		1.319	3.36
rs623758	34899701	9	0.0002174	0.5383	C9orf144B	upstream	170237	transmembrane protein C9orf144B	KIAA1045	upstream	58619	KIAA1045	2.597	3.698
rs17160942	32204757	7	0.0004775	0.5608	PDE1C	upstream	93737	phosphodiesterase 1C calmodulin-dependent 70kDa	LSM5	downstream	320324	LSM5 homolog U6 small nuclear RNA associated (S. cerevisiae)	1.371	3.357
rs7697649	82887412	4	3.87e-05	0.3043	RASGEF1B	upstream	494351	RasGEF domain family member 1B	HNRNPD	downstream	387574	heterogeneous nuclear ribonucleoprotein D (AU-rich element RNA binding protein 1 37kDa)	1.316	3.447	Vesicular traffic, cell differentiation, gene expression. [72]
rs1345316	52280690	16	0.0003551	0.5383	HNRNPA1L2	downstream	599672	heterogeneous nuclear ribonucleoprotein A1-like 2	TOX3	downstream	191227	TOX high mobility group box family member 3	1.348	3.56
rs6835691	40687234	4	0.0003326	0.5383	RBM47	upstream	55351	RNA binding motif protein 47	NSUN7	upstream	64679	NOP2/Sun domain family member 7	2.577	3.493
rs37416	15783931	7	0.0009909	0.6442	MEOX2	upstream	57637	mesenchyme homeobox 2	ISPD	downstream	347226	isoprenoid synthase domain containing	1.542	3.428
rs6760967	4669324	2	0.0009906	0.6442	ALLC	downstream	919063	allantoicase	SOX11	upstream	1163474	SRY (sex determining region Y)-box 11	1.535	3.293
rs16925768	23255983	12	0.0005386	0.561	SOX5	downstream	429248	SRY (sex determining region Y)-box 5	ETNK1	downstream	412375	ethanolamine kinase 1	1.415	3.932
rs4300052	5849986	9	0.0001405	0.5045	ERMP1	upstream	16869	endoplasmic reticulum metallopeptidase 1	MLANA	upstream	40815	melan-A	3.117	3.807
rs2272202	227914625	2	0.0009897	0.6442	COL4A4	intron	0	collagen type IV alpha 4	COL4A4	intron	0	collagen type IV alpha	1.364	3.706
rs241600	3911270	20	0.0004095	0.5422	PANK2	downstream	3683	pantothenate kinase 2	RNF24	downstream	797	ring finger protein 24	1.385	3.437
rs7827419	124150990	8	0.0008352	0.6294	WDR67	intron	0	WD repeat domain	WDR67	intron	0	WD repeat domain 67	1.333	3.341	WD repeat domain, protein-protein complexes in all major pathways. [73]
rs16824246	228803637	2	0.0009927	0.6442	WDR69	downstream	14580		SPHKAP	downstream	41028	SPHK1 interactor AKAP domain containing	1.294	3.293
rs41326046	36408391	10	7.588e-05	0.4232	FZD8	upstream	478029	frizzled homolog 8 (Drosophila)	ANKRD30A	upstream	1006393	ankyrin repeat domain 30A	1.91	3.661
rs4834232	129024273	4	0.0001106	0.4765	LARP1B	intron	0	La ribonucleoprotein domain family member 1B	LARP1B	intron	0	La ribonucleoprotein domain family member 1B	1.316	3.469
rs9529804	71317961	13	8.418e-05	0.4456	KLHL1	upstream	635370	kelch-like 1 (Drosophila)	DACH1	downstream	694136	dachshund homolog 1 (Drosophila)	1.834	3.668	neurite outgrowth, process elongation of oligodendrocytes, Purkinje cell function, modulation of Ca2+ channel function. [74]
rs2050850	148445168	6	0.0008291	0.6294	SAMD5	downstream	554011	sterile alpha motif domain containing 5	SASH1	upstream	218560	SAM and SH3 domain containing 1	2.904	3.408
rs6078265	11599971	20	0.0005465	0.5644	JAG1	upstream	945363	jagged 1 (Alagille syndrome)	BTBD3	upstream	271399	BTB (POZ) domain containing 3	1.349	3.456
rs41495846	51556569	19	5.066e-05	0.3297	KLK12	upstream	18421	kallikrein-related peptidase 12	KLK13	downstream	2893	kallikrein-related peptidase 13	2.626	3.684
rs660514	54625292	1	0.0008321	0.6294	CDCP2	upstream	5849	CUB domain containing protein 2	CYB5RL	downstream	12738	cytochrome b5 reductase-like	1.353	3.588
rs10115381	26007600	9	5.327e-06	0.1386	TUSC1	upstream	328744	tumor suppressor candidate 1	C9orf82	downstream	833082	chromosome 9 open reading frame 82	2.08	4.551	Shwachman-Diamond syndrome; results in Acute myeloid leukemia. [75]
rs9578685	24746165	13	0.0003903	0.5393	SPATA13	intron	0	spermatogenesis associated 13	SPATA13	intron	0	spermatogenesis associated 13	1.37	3.547
rs12643131	169567817	4	0.000241	0.5383	PALLD	intron	0	palladin cytoskeletal associated protein	PALLD	intron	0	palladin cytoskeletal associated protein	1.956	4.115
rs6659552	2879460	1	0.00056	0.566	MMEL1	upstream	315031	membrane metallo-endopeptidase-like 1	ACTRT2	upstream	58585	actin-related protein T2	1.386	3.45
rs845881	1021857	6	0.0008585	0.6294	EXOC2	upstream	328746	exocyst complex component 2	FOXQ1	upstream	290817	forkhead box Q1	1.592	3.625
	Please double click on the Microsoft Word object below to see all 75 References.
